# Supplementary material for: Cocoa Polyphenols Prevent Age-Related Hearing Loss and Frailty in an In Vivo Model
Source: Antioxidants (Basel). 2023 Nov 12;12(11):1994. doi: 10.3390/antiox12111994 (PMC10669688; doi:10.3390/antiox12111994)
Supplement: Supplementary file 1 [file antioxidants-12-01994-s001.zip]

Archive with 3 entries (3 files):
- Video_S1_tightrope test.mp4
- Video_S2_Grip Strength Test.mp4
- Video_S3_Treadmill Test.mp4
